# Supplementary material for: The differential disease regulome
Source: BMC Genomics. 2011 Jul 7;12:353. doi: 10.1186/1471-2164-12-353 (PMC3160420; doi:10.1186/1471-2164-12-353)
Supplement: Additional file 4 — Gene listings for immunology example. Listings of all the genes of the immunology clusters in the differential disease regulome and the Gene Ontology regulome, sorted on their hit rate. The genes indicated in the different sections of the Venn diagram in Figure 4 are also detailed here. [file 1471-2164-12-353-S4.XLS]

## Sheet: Venn diagram genes
All clusters		Both NF-KappaB/Rel clusters		Both IRF/Stat1/Cutl1 clusters		Both disease clusters		Both GO clusters		I&II Disease, I GO		I&II Disease, II GO		I Disease, I&II GO		NF-KappaB/Rel cluster (Disease)		IRF/Stat1/Cutl1 cluster (Disease)		NF-KappaB/Rel cluster (GO)		IRF/Stat1 cluster (GO)
Gene	Hit rate	Gene	Hit rate	Gene	Hit rate	Gene	Hit rate	Gene	Hit rate	Gene	Hit rate	Gene	Hit rate	Gene	Hit rate	Gene	Hit rate	Gene	Hit rate	Gene	Hit rate	Gene	Hit rate
HLA-A	0.22052	TNF	0.994975	TLR4	0.120833	HLA-B	0.301184	CSF1	0.193416	NFKB1	0.144643	HLA-C	0.161232	STAT6	0.0863309	GSTP1	0.109195	NLRP3	0.115226	ICAM1	0.746988	ISG20	0.14346
NOD2	0.201486	LTA	0.582915	IL6	0.0947917	CARD15	0.22335	TNFSF13	0.132716	TNFAIP3	0.0696429	TAP2	0.110507	LAG3	0.0203837	IL4R	0.0675287	IL12RB1	0.0987654	IRF6	0.439759	IL15	0.109705
STAT1	0.122098	TGFB1	0.368509	CTLA4	0.09375	VDR	0.175127	FLT3LG	0.0802469	VEGFA	0.0505952	ERAP1	0.02657	LMNA	0.0203837	IL12B	0.0617816	PTPN22	0.0576132	CD69	0.289157	NR3C2	0.101266
CD40	0.115599	CD4	0.247906	CCR5	0.0854167	VEGF	0.0414552	RELB	0.06893	PDCD1	0.0482143	NR3C1	0.0259662		0.127098	TPMT	0.0603448	ERAP2	0.0493827	REL	0.277108	IL7	0.0886076
TAP1	0.107242	AKT1	0.120603	TLR3	0.0770833	NFKBIZ	0.0329949	CD27	0.0596708	TRAF1	0.0470238		0.324275			LST1	0.0517241	CCR2	0.0473251	TNFRSF4	0.210843	CD274	0.0590717
NFKBIA	0.107242	LTB	0.115578	HLA-DRB1	0.071875	COL6A1	0.0236887	PER1	0.058642	CISH	0.0220238					FAM167A	0.0359195	SP110	0.0432099	RELA	0.186747	PARP9	0.0506329
IRF1	0.100743	IL1RN	0.102178	IL2	0.059375	PSORS1	0.0211506	PTPN6	0.0555556		0.382143					HSPA1L	0.0359195	MEFV	0.0432099	EDC4	0.168675	CD2BP2	0.0485232
CXCL10	0.0998143	IL2RA	0.102178	IFNB1	0.0416667	CYBA	0.0169205	LCK	0.0534979							DUOX2	0.0301724	IL1R1	0.0432099	CD58	0.144578	ITGB2	0.0485232
IRF5	0.0733519	TNFRSF1B	0.0527638	CCL2	0.040625	DDAH2	0.0152284	MYD88	0.0504115							HFE	0.0244253	IFNGR1	0.0390947	TNFRSF18	0.140562	FOXP3	0.0464135
PSMB8	0.0668524	CD86	0.0527638	TNFSF13B	0.0354167	CYP27B1	0.0143824	PTMA	0.0483539							BDNF	0.0215517	SOD2	0.037037	CD83	0.140562	IL3	0.0443038
PSMB9	0.0622098	ITGAM	0.0510888	MX1	0.0333333	PLAU	0.0135364	IL27	0.0473251							PROZ	0.0201149	APOE	0.0349794	TNFRSF9	0.128514	CD44	0.0421941
FAS	0.0547818	TRADD	0.0502513	STAT5A	0.0302083	RUNX1	0.0126904	B2M	0.0432099							TNFAIP1	0.0201149	IL18R1	0.0329218	IL17C	0.120482	TBX21	0.0379747
IL7R	0.0259981	MIF	0.0393635	NOD1	0.0302083	RUNX3	0.0118443	IRF2	0.0308642							SERPINA1	0.0186782	UCP2	0.0329218	CD5	0.108434	TFRC	0.035865
IFIH1	0.0194986	NFKBIB	0.0335008	TLR1	0.0291667	PAX2	0.0109983	STAT3	0.0298354							NFKBIE	0.0172414	PON1	0.0288066	CD70	0.0963855	CXCR4	0.0337553
	1.37744	CXCL5	0.0318258	HLA-DMA	0.0229167	CCND1	0.0101523	TAPBP	0.0288066							XRCC1	0.0172414	GNL1	0.0246914	DPP4	0.0963855	CIITA	0.0337553
		PTGS1	0.0301508	CASP1	0.0208333	RXRB	0.0101523	BIRC3	0.0246914							NOTCH4	0.0172414	PRR3	0.0246914	NFATC2	0.0903614	PSMB10	0.0316456
			2.97655	SOCS1	0.0166667	HIF1A	0.00761421		1.00617							AGER	0.0143678	TNFSF15	0.0185185	TRAF2	0.0903614	ITGA4	0.0274262
				TRIM21	0.0125		0.94247									ADA	0.0143678	IL2RB	0.0185185	CREB1	0.0803213	ANXA6	0.0274262
				CCL21	0.0114583											IFNGR2	0.012931	BAK1	0.0164609	MAPK14	0.0803213	CD38	0.0253165
					0.928125											TCF7	0.012931	TLR8	0.0164609	IRF8	0.0803213	PIK3CG	0.0253165
																PARP1	0.012931	HLA-G	0.0164609	IL6ST	0.0783133	RFX5	0.0253165
																HMHA1	0.012931	GNAS	0.0164609	IL11	0.0783133	TNFSF10	0.0253165
																AIRE	0.012931	IL6R	0.0164609	GPR132	0.0783133	BCL6	0.0253165
																FGF1	0.0114943	P2RX7	0.0144033	CXCR5	0.0722892	LY75	0.021097
																ITGB3	0.0114943	LMAN1	0.0144033	TRAF3	0.0702811	CD74	0.021097
																CRHR1	0.00862069	BANK1	0.0123457	PDLIM7	0.0662651	SILV	0.021097
																PGC	0.00862069	CARD4	0.0123457	ISYNA1	0.062249	FYN	0.021097
																BRAF	0.00862069	CDK6	0.0123457	IKBKE	0.060241	ISG15	0.0189873
																ERCC2	0.00718391	ANKH	0.0123457	MAP2K3	0.060241	IRS1	0.0189873
																COL11A2	0.00574713	MSX2	0.0123457	NFATC1	0.0562249	PTGER4	0.0168776
																TPI1	0.00574713	IL1RAP	0.0123457	EPHB2	0.0522088	SCARB2	0.0168776
																RARG	0.00574713	CALCA	0.0123457	ERCC8	0.0522088	CCL3	0.0168776
																IGF1R	0.00574713	IFNAR1	0.0102881	CXCL1	0.0481928	CCR4	0.0168776
																CYSLTR1	0.00574713	ALOXE3	0.00823045	JUNB	0.0481928	IRF7	0.0147679
																ADORA2A	0.00574713	CEACAM6	0.00823045	PDCD1LG2	0.0481928	PRDM1	0.0147679
																EGR2	0.00574713	FLJ78302	0.00823045	EGR1	0.0441767	EIF2AK2	0.0147679
																NAT9	0.00574713	IL5RA	0.00823045	IRF3	0.0441767	HSPA8	0.0126582
																SH2B3	0.00574713	DDR1	0.00823045	IL16	0.0441767	PIK3CA	0.0126582
																NRAS	0.00574713	CDKAL1	0.00823045	MYB	0.0421687	CDKN1B	0.0126582
																TNFRSF11B	0.00574713	ACP1	0.00823045	PAX5	0.0401606	DHX58	0.0126582
																	0.821839	CLEC16A	0.00823045	PDE4A	0.0401606	FOXP1	0.0126582
																		ALOX5AP	0.00823045	CFLAR	0.0361446	UNK	0.0126582
																		MCL1	0.00823045	SOCS3	0.0341365	TNFRSF13C	0.0126582
																		APEX1	0.00823045	KLRK1	0.0341365	TFAP2A	0.0126582
																			1.08848	FGR	0.0321285	PCNA	0.0126582
																				TRIM63	0.0321285	NR4A2	0.0126582
																					5.07229		1.49789
Rows	24		12		12		12		12		18		18		18		6		6		6		6
Column	359		199		160		197		162		280		276		278		116		81		83		79
Cells	2154		1194		960		1182		972		1680		1656		1668		696		486		498		474
	I Disease	II Disease	I GO	II GO
Rows	6	6	6	6
Columns	116	81	83	79
Cells	696	486	498	474
	#Hits		#Hits		#Hits		#Hits		#Hits		#Hits		#Hits		#Hits		#Hits		#Hits		#Hits		#Hits
	475		1188		116		356		188		243		267		144		76		56		372		68
	434		696		91		264		129		117		183		34		47		48		219		52
	263		440		90		207		78		85		44		34		43		28		144		48
	249		296		82		49		67		81		43				42		24		138		42
	231		144		74		39		58		79						36		23		105		28
	231		138		69		28		57		37						25		21		93		24
	217		122		57		25		54								25		21		84		23
	215		122		40		20		52								21		21		72		23
	158		63		39		18		49								17		19		70		22
	144		63		34		17		47								15		18		70		21
	134		61		32		16		46								14		17		64		20
	118		60		29		15		42								14		16		60		18
	56		47		29		14		30								13		16		54		17
	42		40		28		13		29								12		14		48		16
			38		22		12		28								12		12		48		16
			36		20		12		24								12		12		45		15
					16		9										10		9		45		13
					12												10		9		40		13
					11												9		8		40		12
																	9		8		40		12
																	9		8		39		12
																	9		8		39		12
																	9		8		39		12
																	8		7		36		10
																	8		7		35		10
																	6		6		33		10
																	6		6		31		10
																	6		6		30		9
																	5		6		30		9
																	4		6		28		8
																	4		6		26		8
																	4		6		26		8
																	4		5		24		8
																	4		4		24		7
																	4		4		24		7
																	4		4		22		7
																	4		4		22		6
																	4		4		22		6
																	4		4		21		6
																	4		4		20		6
																			4		20		6
																			4		18		6
																			4		17		6
																			4		17		6
																					16		6
																					16		6

## Sheet: All genes
NF-KappaB/Rel cluster (Disease)			IRF/Stat1/Cutl1 cluster (Disease)			NF-KappaB/Rel cluster (GO)			IRF/Stat1 cluster (GO)
Gene	#Hits	Hit rate	Gene	#Hits	Hit rate	Gene	#Hits	Hit rate	Gene	#Hits	Hit rate
TNF	696	1	HLA-A	265	0.545267	TNF	492	0.987952	ISG20	68	0.14346
LTA	438	0.62931	HLA-B	168	0.345679	ICAM1	372	0.746988	TNFSF13	66	0.139241
TGFB1	380	0.545977	TAP2	135	0.277778	CD4	280	0.562249	STAT1	63	0.132911
NOD2	234	0.336207	TAP1	135	0.277778	LTA	258	0.518072	IL15	52	0.109705
CARD15	210	0.301724	HLA-C	135	0.277778	IRF6	219	0.439759	NR3C2	48	0.101266
HLA-B	188	0.270115	VDR	84	0.17284	CD40	186	0.373494	TLR3	42	0.0886076
HLA-A	168	0.241379	TLR4	78	0.160494	CSF1	174	0.349398	IL7	42	0.0886076
NFKB1	156	0.224138	CTLA4	68	0.139918	NFKBIA	150	0.301205	TLR4	38	0.0801688
HLA-C	126	0.181034	CCR5	64	0.131687	CD69	144	0.289157	CXCL10	36	0.0759494
VDR	123	0.176724	HLA-DRB1	60	0.123457	REL	138	0.277108	IL6	35	0.0738397
IL1RN	83	0.119253	NOD2	56	0.115226	STAT1	136	0.273092	IL2	35	0.0738397
IRF1	80	0.114943	NLRP3	56	0.115226	CXCL10	128	0.257028	CD40	34	0.07173
IRF5	78	0.112069	IL6	56	0.115226	NOD2	126	0.253012	LCK	32	0.0675105
GSTP1	76	0.109195	CARD15	54	0.111111	LTB	120	0.240964	CD274	28	0.0590717
TNFAIP3	65	0.0933908	PSMB9	50	0.102881	AKT1	120	0.240964	FAS	27	0.056962
TAP1	56	0.0804598	IRF5	48	0.0987654	IL2RA	112	0.2249	TAP1	24	0.0506329
TRAF1	52	0.0747126	IL12RB1	48	0.0987654	TNFRSF4	105	0.210843	PSMB8	24	0.0506329
PSMB9	50	0.0718391	PSMB8	40	0.0823045	STAT6	102	0.204819	PARP9	24	0.0506329
NFKBIA	48	0.0689655	FAS	33	0.0679012	IRF1	95	0.190763	IFNB1	24	0.0506329
IL4R	47	0.0675287	TLR3	32	0.0658436	RELA	93	0.186747	ITGB2	23	0.0485232
TNFRSF1B	44	0.0632184	STAT1	32	0.0658436	EDC4	84	0.168675	CD2BP2	23	0.0485232
IL12B	43	0.0617816	IRF1	30	0.0617284	CD58	72	0.144578	FOXP3	22	0.0464135
TPMT	42	0.0603448	VEGFA	28	0.0576132	TNFRSF18	70	0.140562	CTLA4	22	0.0464135
VEGFA	40	0.0574713	PTPN22	28	0.0576132	CD83	70	0.140562	IL3	21	0.0443038
PSMB8	40	0.0574713	ERAP1	28	0.0576132	NFKB1	66	0.13253	STAT5A	20	0.0421941
PDCD1	40	0.0574713	NR3C1	25	0.0514403	TNFRSF9	64	0.128514	CD44	20	0.0421941
LST1	36	0.0517241	NFKBIA	24	0.0493827	TNFSF13	63	0.126506	TNFSF13B	18	0.0379747
CXCL10	36	0.0517241	MX1	24	0.0493827	TGFB1	60	0.120482	TBX21	18	0.0379747
STAT1	32	0.045977	ERAP2	24	0.0493827	RELB	60	0.120482	TAP2	18	0.0379747
TRADD	30	0.0431034	CCR2	23	0.0473251	IL17C	60	0.120482	NOD2	18	0.0379747
TAP2	30	0.0431034	VEGF	22	0.0452675	FLT3LG	60	0.120482	HLA-A	18	0.0379747
STAT6	30	0.0431034	TNFAIP3	22	0.0452675	ITGAM	57	0.114458	FLT3LG	18	0.0379747
VEGF	27	0.0387931	IL2	22	0.0452675	CD86	56	0.11245	CCR5	18	0.0379747
MIF	26	0.0373563	SP110	21	0.0432099	CD5	54	0.108434	CCL2	18	0.0379747
HSPA1L	25	0.0359195	NFKB1	21	0.0432099	PER1	50	0.100402	TFRC	17	0.035865
FAM167A	25	0.0359195	MEFV	21	0.0432099	DPP4	48	0.0963855	PSMB9	16	0.0337553
CD40	24	0.0344828	IL1R1	21	0.0432099	CD70	48	0.0963855	IL27	16	0.0337553
AKT1	24	0.0344828	CCL2	21	0.0432099	TRAF2	45	0.0903614	CXCR4	16	0.0337553
NFKBIZ	21	0.0301724	IFNGR1	19	0.0390947	NFATC2	45	0.0903614	CIITA	16	0.0337553
DUOX2	21	0.0301724	SOD2	18	0.037037	CD27	42	0.0843373	CD27	16	0.0337553
COL6A1	21	0.0301724	NFKBIZ	18	0.037037	PTPN6	40	0.0803213	TLR1	15	0.0316456
FAS	19	0.0272989	APOE	17	0.0349794	PSMB8	40	0.0803213	PSMB10	15	0.0316456
LTB	18	0.0258621	UCP2	16	0.0329218	MAPK14	40	0.0803213	MYD88	15	0.0316456
HFE	17	0.0244253	TNFSF13B	16	0.0329218	IRF8	40	0.0803213	PTPN6	14	0.0295359
PTGS1	16	0.0229885	PDCD1	16	0.0329218	CREB1	40	0.0803213	NOD1	14	0.0295359
CXCL5	16	0.0229885	IL18R1	16	0.0329218	IL6ST	39	0.0783133	IL7R	14	0.0295359
CD4	16	0.0229885	IFNB1	16	0.0329218	IL1RN	39	0.0783133	CSF1	14	0.0295359
BDNF	15	0.0215517	HLA-DMA	16	0.0329218	IL11	39	0.0783133	CASP1	14	0.0295359
TNFAIP1	14	0.0201149	PSORS1	15	0.0308642	GPR132	39	0.0783133	ITGA4	13	0.0274262
PROZ	14	0.0201149	NOD1	15	0.0308642	FAS	39	0.0783133	ANXA6	13	0.0274262
CISH	14	0.0201149	CXCL10	15	0.0308642	CXCR5	36	0.0722892	TNFSF10	12	0.0253165
SERPINA1	13	0.0186782	PON1	14	0.0288066	TRAF3	35	0.0702811	TAPBP	12	0.0253165
CYBA	13	0.0186782	TLR1	13	0.026749	PTMA	35	0.0702811	STAT6	12	0.0253165
XRCC1	12	0.0172414	PRR3	12	0.0246914	MYD88	34	0.0682731	SOCS1	12	0.0253165
PLAU	12	0.0172414	GNL1	12	0.0246914	PDLIM7	33	0.0662651	RFX5	12	0.0253165
NR3C1	12	0.0172414	TRAF1	11	0.0226337	ISYNA1	31	0.062249	PTMA	12	0.0253165
NOTCH4	12	0.0172414	RUNX1	10	0.0205761	TRADD	30	0.060241	PIK3CG	12	0.0253165
NFKBIE	12	0.0172414	TNFSF15	9	0.0185185	TNFRSF6B	30	0.060241	IRF2	12	0.0253165
IL7R	12	0.0172414	STAT5A	9	0.0185185	TNFAIP3	30	0.060241	IRF1	12	0.0253165
DDAH2	12	0.0172414	IL7R	9	0.0185185	NFKBIB	30	0.060241	CD38	12	0.0253165
CYP27B1	12	0.0172414	IL2RB	9	0.0185185	MAP2K3	30	0.060241	BCL6	12	0.0253165
RUNX3	10	0.0143678	TLR8	8	0.0164609	IL27	30	0.060241	B2M	12	0.0253165
PSORS1	10	0.0143678	PAX2	8	0.0164609	IKBKE	30	0.060241	SILV	10	0.021097
NFKBIB	10	0.0143678	IL6R	8	0.0164609	B2M	30	0.060241	LY75	10	0.021097
IL2RA	10	0.0143678	HLA-G	8	0.0164609	NFATC1	28	0.0562249	LMNA	10	0.021097
IFIH1	10	0.0143678	GNAS	8	0.0164609	IL23A	28	0.0562249	FYN	10	0.021097
AGER	10	0.0143678	BAK1	8	0.0164609	ERCC8	26	0.0522088	CD74	10	0.021097
ADA	10	0.0143678	P2RX7	7	0.0144033	EPHB2	26	0.0522088	STAT3	9	0.0189873
TCF7	9	0.012931	LMAN1	7	0.0144033	PDCD1	25	0.0502008	NFKBIA	9	0.0189873
PARP1	9	0.012931	CYBA	7	0.0144033	PDCD1LG2	24	0.0481928	ISG15	9	0.0189873
IFNGR2	9	0.012931	COL6A1	7	0.0144033	NFKB2	24	0.0481928	IRS1	9	0.0189873
HMHA1	9	0.012931	CISH	7	0.0144033	LAG3	24	0.0481928	HLA-DRB1	9	0.0189873
AIRE	9	0.012931	TRIM21	6	0.0123457	JUNB	24	0.0481928	ERAP1	9	0.0189873
RXRB	8	0.0114943	MSX2	6	0.0123457	IRF5	24	0.0481928	SCARB2	8	0.0168776
ITGB3	8	0.0114943	IL1RAP	6	0.0123457	HLA-A	24	0.0481928	PTGER4	8	0.0168776
FGF1	8	0.0114943	IFIH1	6	0.0123457	CXCL1	24	0.0481928	MX1	8	0.0168776
ERAP1	7	0.0100575	DDAH2	6	0.0123457	IRF3	22	0.0441767	IRF5	8	0.0168776
CD86	7	0.0100575	CDK6	6	0.0123457	IL16	22	0.0441767	CCR4	8	0.0168776
TNIP1	6	0.00862069	CCND1	6	0.0123457	EGR1	22	0.0441767	CCL3	8	0.0168776
TNFRSF6B	6	0.00862069	CASP1	6	0.0123457	CXCL5	22	0.0441767	RELB	7	0.0147679
PGC	6	0.00862069	CARD4	6	0.0123457	MYB	21	0.0421687	PRDM1	7	0.0147679
NFKB2	6	0.00862069	CALCA	6	0.0123457	MIF	21	0.0421687	PER1	7	0.0147679
LMNA	6	0.00862069	BANK1	6	0.0123457	IL7R	21	0.0421687	IRF7	7	0.0147679
CRHR1	6	0.00862069	ANKH	6	0.0123457	STAT3	20	0.0401606	EIF2AK2	7	0.0147679
CCND1	6	0.00862069	IFNAR1	5	0.0102881	PTGS1	20	0.0401606	CCL21	7	0.0147679
BRAF	6	0.00862069	CYP27B1	5	0.0102881	PDE4A	20	0.0401606	UNK	6	0.0126582
RUNX1	5	0.00718391	CD40	5	0.0102881	PAX5	20	0.0401606	TRIM21	6	0.0126582
PAX2	5	0.00718391	SOCS1	4	0.00823045	LCK	20	0.0401606	TNFRSF13C	6	0.0126582
HIF1A	5	0.00718391	RXRB	4	0.00823045	IFIH1	20	0.0401606	TFAP2A	6	0.0126582
ERCC2	5	0.00718391	RUNX3	4	0.00823045	TNFRSF1B	19	0.0381526	PIK3CA	6	0.0126582
TPI1	4	0.00574713	PLAU	4	0.00823045	TNIP1	18	0.0361446	PCNA	6	0.0126582
TNFRSF11B	4	0.00574713	MCL1	4	0.00823045	PSMB9	18	0.0361446	NR4A2	6	0.0126582
SH2B3	4	0.00574713	IL5RA	4	0.00823045	LMNA	18	0.0361446	NR3C1	6	0.0126582
RARG	4	0.00574713	HIF1A	4	0.00823045	IRF2	18	0.0361446	LAG3	6	0.0126582
NRAS	4	0.00574713	FLJ78302	4	0.00823045	CFLAR	18	0.0361446	IFIH1	6	0.0126582
NAT9	4	0.00574713	DDR1	4	0.00823045	BIRC3	18	0.0361446	HSPA8	6	0.0126582
LAG3	4	0.00574713	CLEC16A	4	0.00823045	VEGFA	17	0.0341365	HLA-DMA	6	0.0126582
ITGAM	4	0.00574713	CEACAM6	4	0.00823045	SOCS3	17	0.0341365	HLA-C	6	0.0126582
IL23A	4	0.00574713	CDKAL1	4	0.00823045	KLRK1	17	0.0341365	FOXP1	6	0.0126582
IGF1R	4	0.00574713	CCL21	4	0.00823045	TRIM63	16	0.0321285	DHX58	6	0.0126582
EGR2	4	0.00574713	APEX1	4	0.00823045	TRAF1	16	0.0321285	CDKN1B	6	0.0126582
CYSLTR1	4	0.00574713	ALOXE3	4	0.00823045	TAPBP	16	0.0321285	BIRC3	6	0.0126582
COL11A2	4	0.00574713	ALOX5AP	4	0.00823045	TAP1	16	0.0321285	NFKB1	5	0.0105485
ADORA2A	4	0.00574713	ACP1	4	0.00823045	FGR	16	0.0321285	HLA-B	5	0.0105485
MYH9	3	0.00431034	STAT6	3	0.00617284	CISH	16	0.0321285	CADM1	5	0.0105485
MYD88	3	0.00431034	SMAD6	3	0.00617284	MAP3K8	15	0.0301205	ZAP70	4	0.00843882
MUC1	3	0.00431034	SH2B3	3	0.00617284	GADD45B	15	0.0301205	TCIRG1	4	0.00843882
MAP3K8	3	0.00431034	LAG3	3	0.00617284	CYLD	15	0.0301205	SOD1	4	0.00843882
ITPKC	3	0.00431034	IL22RA1	3	0.00617284	CCND1	15	0.0301205	RAF1	4	0.00843882
IL19	3	0.00431034	GRAP2	3	0.00617284	AGER	15	0.0301205	PAX5	4	0.00843882
CD58	3	0.00431034	F13A1	3	0.00617284	JAK1	14	0.0281124	NLRP3	4	0.00843882
CARD8	3	0.00431034	EDN1	3	0.00617284	HLA-B	14	0.0281124	MAP2K3	4	0.00843882
ALOX5AP	3	0.00431034	DCLRE1C	3	0.00617284	CXCL6	14	0.0281124	LY86	4	0.00843882
ALDH1B1	3	0.00431034	CXCR4	3	0.00617284	CCL21	13	0.0261044	HIVEP2	4	0.00843882
TNFRSF14	2	0.00287356	CDKN2A	3	0.00617284	RPS6KA1	12	0.0240964	GRB10	4	0.00843882
TBXA2R	2	0.00287356	CD4	3	0.00617284	ROBLD3	12	0.0240964	EHD1	4	0.00843882
SNAPC4	2	0.00287356	CCL3	3	0.00617284	PLEKHF1	12	0.0240964	DDX58	4	0.00843882
SERPINH1	2	0.00287356	CARD8	3	0.00617284	PLAU	12	0.0240964	CSK	4	0.00843882
NOTCH1	2	0.00287356	BAT2	3	0.00617284	PARP1	12	0.0240964	CDKN2D	4	0.00843882
JAK1	2	0.00287356	AIF1	3	0.00617284	NR3C1	12	0.0240964	CCND1	4	0.00843882
IL21R	2	0.00287356	TNFSF11	2	0.00411523	NFKBIE	12	0.0240964	TREX1	3	0.00632911
IL17RE	2	0.00287356	TIMD4	2	0.00411523	NCAPG2	12	0.0240964	TNFSF11	3	0.00632911
IL16	2	0.00287356	TCF7	2	0.00411523	MAP4K4	12	0.0240964	TBK1	3	0.00632911
GATA2	2	0.00287356	TBX21	2	0.00411523	LGALS3	12	0.0240964	RSAD2	3	0.00632911
ENG	2	0.00287356	S100A2	2	0.00411523	IKBKB	12	0.0240964	PSME1	3	0.00632911
DNMT3B	2	0.00287356	RNASEL	2	0.00411523	ICOSLG	12	0.0240964	PSMC5	3	0.00632911
CXCL2	2	0.00287356	PRKCQ	2	0.00411523	HIVEP2	12	0.0240964	PLXNC1	3	0.00632911
CHST11	2	0.00287356	OGG1	2	0.00411523	DLX2	12	0.0240964	PIK3R1	3	0.00632911
CDKN2A	2	0.00287356	NFKBIE	2	0.00411523	CXCL2	12	0.0240964	MYB	3	0.00632911
CDK6	2	0.00287356	MYD88	2	0.00411523	CX3CL1	12	0.0240964	MT2A	3	0.00632911
CCL21	2	0.00287356	IRS2	2	0.00411523	TNFRSF25	11	0.0220884	MED25	3	0.00632911
ZNF148	1	0.00143678	IL3	2	0.00411523	ZAP70	10	0.0200803	LIF	3	0.00632911
TRIM5	1	0.00143678	IL15	2	0.00411523	TNFRSF14	10	0.0200803	LAP3	3	0.00632911
STAT3	1	0.00143678	IGF1	2	0.00411523	TNFRSF11B	10	0.0200803	ITGA1	3	0.00632911
SIM2	1	0.00143678	HPSE	2	0.00411523	TMPO	10	0.0200803	IL6R	3	0.00632911
RET	1	0.00143678	HBE1	2	0.00411523	STXBP3	10	0.0200803	IFIT3	3	0.00632911
RARA	1	0.00143678	FOXP3	2	0.00411523	PRG2	10	0.0200803	IFIT2	3	0.00632911
PLAUR	1	0.00143678	FGL2	2	0.00411523	NDUFA2	10	0.0200803	IFIT1	3	0.00632911
MMEL1	1	0.00143678	DDX58	2	0.00411523	JAK3	10	0.0200803	HSPA1B	3	0.00632911
MATN1	1	0.00143678	COL11A2	2	0.00411523	HSP90B1	10	0.0200803	HLA-DOA	3	0.00632911
MAN1B1	1	0.00143678	CIITA	2	0.00411523	DUSP2	10	0.0200803	HLA-DMB	3	0.00632911
LPIN1	1	0.00143678	CHST11	2	0.00411523	SLC19A1	9	0.0180723	GATA3	3	0.00632911
JAK3	1	0.00143678	CARD11	2	0.00411523	PSME3	9	0.0180723	GALNT6	3	0.00632911
GFRA1	1	0.00143678	CALM1	2	0.00411523	PSME2	9	0.0180723	EOMES	3	0.00632911
GDNF	1	0.00143678	BAT5	2	0.00411523	MPRIP	9	0.0180723	EIF4G2	3	0.00632911
FZD5	1	0.00143678	BAT1	2	0.00411523	IL19	9	0.0180723	EGR1	3	0.00632911
CX3CL1	1	0.00143678	HPSE	2	0.00411523	IL12B	9	0.0180723	EDARADD	3	0.00632911
CLOCK	1	0.00143678	HBE1	2	0.00411523	HLA-DMB	9	0.0180723	DPYSL2	3	0.00632911
CLEC16A	1	0.00143678	FOXP3	2	0.00411523	GATA3	9	0.0180723	DDR1	3	0.00632911
CHST12	1	0.00143678	FGL2	2	0.00411523	CCR10	9	0.0180723	DAXX	3	0.00632911
CCL1	1	0.00143678	DDX58	2	0.00411523	TYROBP	8	0.0160643	CTRL	3	0.00632911
ALOXE3	1	0.00143678	COL11A2	2	0.00411523	TSHR	8	0.0160643	CD200R1	3	0.00632911
AHR	1	0.00143678	CIITA	2	0.00411523	TOLLIP	8	0.0160643	CCND3	3	0.00632911
		6.68822	CHST11	2	0.00411523	SMPD1	8	0.0160643	BCL11A	3	0.00632911
			CARD11	2	0.00411523	SLC25A22	8	0.0160643	AGRN	3	0.00632911
			CALM1	2	0.00411523	RXRB	8	0.0160643	ADM	3	0.00632911
			BAT5	2	0.00411523	RAB27A	8	0.0160643	WARS	2	0.00421941
			BAT1	2	0.00411523	PTGER4	8	0.0160643	USO1	2	0.00421941
			ZNF148	1	0.00205761	NBPF1	8	0.0160643	USF1	2	0.00421941
			WNT5A	1	0.00205761	IL32	8	0.0160643	UBE2L6	2	0.00421941
			WAS	1	0.00205761	HLA-C	8	0.0160643	SP140	2	0.00421941
			TRIM5	1	0.00205761	EIF4G2	8	0.0160643	SMAD4	2	0.00421941
			TRIM22	1	0.00205761	EDAR	8	0.0160643	SLC25A22	2	0.00421941
			TNPO3	1	0.00205761	CXCL16	8	0.0160643	SLC17A5	2	0.00421941
			TNIP1	1	0.00205761	COL11A2	8	0.0160643	S1PR1	2	0.00421941
			TNFSF4	1	0.00205761	CDKN2C	8	0.0160643	RXRB	2	0.00421941
			TIMP4	1	0.00205761	CD300A	8	0.0160643	RNASEL	2	0.00421941
			STAT3	1	0.00205761	MUC1	7	0.0140562	PYCARD	2	0.00421941
			SOD1	1	0.00205761	ICAM2	7	0.0140562	PTK2B	2	0.00421941
			SIGIRR	1	0.00205761	ZC3H12A	6	0.0120482	PTCH1	2	0.00421941
			SEP8	1	0.00205761	TRAF4	6	0.0120482	PON1	2	0.00421941
			PPP1R14C	1	0.00205761	TMEM201	6	0.0120482	POLD4	2	0.00421941
			PPARGC1A	1	0.00205761	TAP2	6	0.0120482	PIK3CD	2	0.00421941
			PFKFB1	1	0.00205761	SSSCA1	6	0.0120482	PDGFA	2	0.00421941
			OASL	1	0.00205761	SEMA3B	6	0.0120482	P2RX7	2	0.00421941
			NR1H2	1	0.00205761	RNASEK	6	0.0120482	OGFR	2	0.00421941
			MTNR1B	1	0.00205761	PTGDS	6	0.0120482	NOTCH1	2	0.00421941
			MGST2	1	0.00205761	PLCG1	6	0.0120482	NFYA	2	0.00421941
			KIAA1217	1	0.00205761	PIBF1	6	0.0120482	NEDD9	2	0.00421941
			ITGA4	1	0.00205761	PGF	6	0.0120482	MEFV	2	0.00421941
			IL21R	1	0.00205761	PACS1	6	0.0120482	MBNL1	2	0.00421941
			IL20RA	1	0.00205761	NGFR	6	0.0120482	MARK2	2	0.00421941
			IL19	1	0.00205761	NFKBIZ	6	0.0120482	MAP3K5	2	0.00421941
			IL13RA2	1	0.00205761	MAZ	6	0.0120482	LY6E	2	0.00421941
			ICOS	1	0.00205761	MAP3K14	6	0.0120482	LRP2	2	0.00421941
			GHSR	1	0.00205761	MAP3K11	6	0.0120482	KIFC1	2	0.00421941
			GHRL	1	0.00205761	MAL	6	0.0120482	IVNS1ABP	2	0.00421941
			GATA2	1	0.00205761	HSPA1A	6	0.0120482	ITGB7	2	0.00421941
			FZD5	1	0.00205761	HIVEP1	6	0.0120482	IL12RB1	2	0.00421941
			FCER2	1	0.00205761	HCST	6	0.0120482	IKBKE	2	0.00421941
			ERBB3	1	0.00205761	GABARAP	6	0.0120482	IFT122	2	0.00421941
			CX3CL1	1	0.00205761	FLNA	6	0.0120482	HIVEP1	2	0.00421941
			CSNK1D	1	0.00205761	EHD1	6	0.0120482	HIF1A	2	0.00421941
			CES2	1	0.00205761	CYSLTR1	6	0.0120482	GTPBP1	2	0.00421941
			CAMK2D	1	0.00205761	CXCL3	6	0.0120482	GNAS	2	0.00421941
			BCL2A1	1	0.00205761	CSK	6	0.0120482	GLUL	2	0.00421941
			AKT1	1	0.00205761	CREBBP	6	0.0120482	GFI1	2	0.00421941
			ADORA3	1	0.00205761	CRADD	6	0.0120482	GBP1	2	0.00421941
			ABCA1	1	0.00205761	CDC37	6	0.0120482	FOXE1	2	0.00421941
			ZNF148	1	0.00205761	CD55	6	0.0120482	FLJ32987	2	0.00421941
			WNT5A	1	0.00205761	CCL25	6	0.0120482	FGL2	2	0.00421941
			WAS	1	0.00205761	CANX	6	0.0120482	ERAP2	2	0.00421941
			TRIM5	1	0.00205761	CAMK2G	6	0.0120482	DUSP1	2	0.00421941
			TRIM22	1	0.00205761	BCL3	6	0.0120482	DCLRE1C	2	0.00421941
			TNPO3	1	0.00205761	ABCB9	6	0.0120482	DAPP1	2	0.00421941
			TNIP1	1	0.00205761	ZFP36	5	0.0100402	CIR	2	0.00421941
			TNFSF4	1	0.00205761	SP1	5	0.0100402	CHI3L2	2	0.00421941
			TIMP4	1	0.00205761	SMPD2	5	0.0100402	CDKN2A	2	0.00421941
			STAT3	1	0.00205761	SHH	5	0.0100402	CD6	2	0.00421941
			SOD1	1	0.00205761	RUNX3	5	0.0100402	CD47	2	0.00421941
			SIGIRR	1	0.00205761	RTEL1	5	0.0100402	CCRL2	2	0.00421941
			SEP8	1	0.00205761	PRDX2	5	0.0100402	CCR10	2	0.00421941
			PPP1R14C	1	0.00205761	MAP3K1	5	0.0100402	ATP7B	2	0.00421941
			PPARGC1A	1	0.00205761	IL27RA	5	0.0100402	ART3	2	0.00421941
			PFKFB1	1	0.00205761	FYN	5	0.0100402	ARID3B	2	0.00421941
			OASL	1	0.00205761	ERAP1	5	0.0100402	ARF6	2	0.00421941
			NR1H2	1	0.00205761	CCL1	5	0.0100402	ALOX5AP	2	0.00421941
			MTNR1B	1	0.00205761	ACTB	5	0.0100402	ALCAM	2	0.00421941
			MGST2	1	0.00205761	WDR26	4	0.00803213	AGPAT4	2	0.00421941
			KIAA1217	1	0.00205761	TUBGCP2	4	0.00803213	ZBTB16	1	0.0021097
			ITGA4	1	0.00205761	TSPAN4	4	0.00803213	WNK4	1	0.0021097
			IL21R	1	0.00205761	TSC22D3	4	0.00803213	UVRAG	1	0.0021097
			IL20RA	1	0.00205761	TRPV3	4	0.00803213	USP18	1	0.0021097
			IL19	1	0.00205761	TNFRSF12A	4	0.00803213	UCP2	1	0.0021097
			IL13RA2	1	0.00205761	TIFA	4	0.00803213	UBA7	1	0.0021097
			ICOS	1	0.00205761	TCIRG1	4	0.00803213	TXNRD3	1	0.0021097
			GHSR	1	0.00205761	STAG1	4	0.00803213	TXNIP	1	0.0021097
			GHRL	1	0.00205761	SPATA2	4	0.00803213	TNFSF14	1	0.0021097
			GATA2	1	0.00205761	SPAG1	4	0.00803213	TIPARP	1	0.0021097
			FZD5	1	0.00205761	SIRT1	4	0.00803213	SUB1	1	0.0021097
			FCER2	1	0.00205761	SEPSECS	4	0.00803213	ST6GAL1	1	0.0021097
			ERBB3	1	0.00205761	S1PR2	4	0.00803213	ST3GAL4	1	0.0021097
			CX3CL1	1	0.00205761	PTGER1	4	0.00803213	SOD2	1	0.0021097
			CSNK1D	1	0.00205761	ORAI1	4	0.00803213	SNRNP70	1	0.0021097
			CES2	1	0.00205761	NSFL1C	4	0.00803213	SKP1	1	0.0021097
			CAMK2D	1	0.00205761	NR4A2	4	0.00803213	SHH	1	0.0021097
			BCL2A1	1	0.00205761	NOTCH1	4	0.00803213	SH3BGRL	1	0.0021097
			AKT1	1	0.00205761	NANP	4	0.00803213	RUNX3	1	0.0021097
			ADORA3	1	0.00205761	MR1	4	0.00803213	RUNX1	1	0.0021097
			ABCA1	1	0.00205761	LSP1	4	0.00803213	RPE	1	0.0021097
					5.89918	KSR1	4	0.00803213	RIPK1	1	0.0021097
						JUND	4	0.00803213	RASA1	1	0.0021097
						ITGA5	4	0.00803213	PKD2L1	1	0.0021097
						ILK	4	0.00803213	NP	1	0.0021097
						HSP90AA1	4	0.00803213	NCSTN	1	0.0021097
						HIF1A	4	0.00803213	MYO1A	1	0.0021097
						HAMP	4	0.00803213	MX2	1	0.0021097
						GSTP1	4	0.00803213	MLL	1	0.0021097
						ESAM	4	0.00803213	MBNL2	1	0.0021097
						EGR2	4	0.00803213	MBD4	1	0.0021097
						DCTN3	4	0.00803213	MAZ	1	0.0021097
						CTSS	4	0.00803213	MAT2B	1	0.0021097
						CRY2	4	0.00803213	MAPKAPK2	1	0.0021097
						CRTC2	4	0.00803213	MAL	1	0.0021097
						CORO7	4	0.00803213	LRMP	1	0.0021097
						CFL1	4	0.00803213	LMLN	1	0.0021097
						BCL6	4	0.00803213	KRIT1	1	0.0021097
						ART3	4	0.00803213	JUNB	1	0.0021097
						AHR	4	0.00803213	INPP5D	1	0.0021097
						VIM	3	0.0060241	IL20RA	1	0.0021097
						VDAC1	3	0.0060241	IL1RAP	1	0.0021097
						UBD	3	0.0060241	ID1	1	0.0021097
						TUSC2	3	0.0060241	GBP2	1	0.0021097
						TSC2	3	0.0060241	GAPDH	1	0.0021097
						STMN1	3	0.0060241	GALT	1	0.0021097
						SH2D3C	3	0.0060241	FMR1	1	0.0021097
						S1PR4	3	0.0060241	FBL	1	0.0021097
						RUNX1	3	0.0060241	ETV6	1	0.0021097
						RIPK3	3	0.0060241	ELA1	1	0.0021097
						RHOF	3	0.0060241	EIF2S1	1	0.0021097
						RAC2	3	0.0060241	EHF	1	0.0021097
						PVRL1	3	0.0060241	ECE1	1	0.0021097
						PTPN7	3	0.0060241	DYSF	1	0.0021097
						PLP1	3	0.0060241	DAPK1	1	0.0021097
						PLAUR	3	0.0060241	CUGBP1	1	0.0021097
						PAWR	3	0.0060241	COL6A1	1	0.0021097
						NTRK1	3	0.0060241	COL11A2	1	0.0021097
						NR4A1	3	0.0060241	CHRNB2	1	0.0021097
						NOTCH4	3	0.0060241	CFLAR	1	0.0021097
						MLLT10	3	0.0060241	CDK5	1	0.0021097
						LRDD	3	0.0060241	CD37	1	0.0021097
						KLF6	3	0.0060241	CAST	1	0.0021097
						IRS1	3	0.0060241	CASP9	1	0.0021097
						IL4R	3	0.0060241	CALM2	1	0.0021097
						HFE	3	0.0060241	CALCA	1	0.0021097
						FOXP1	3	0.0060241	BHLHB2	1	0.0021097
						FOSB	3	0.0060241	ATXN1	1	0.0021097
						FLJ32987	3	0.0060241	AKR1B1	1	0.0021097
						ETV6	3	0.0060241	AIF1	1	0.0021097
						EPB41	3	0.0060241	ADAR	1	0.0021097
						DCXR	3	0.0060241	ACTN4	1	0.0021097
						DAXX	3	0.0060241	ACD	1	0.0021097
						COL6A1	3	0.0060241	ABCD1	1	0.0021097
						CDKN2A	3	0.0060241			4.42616
						CDK4	3	0.0060241
						CCND3	3	0.0060241		Total	32.8027
						CCND2	3	0.0060241		Average	8.20068
						CASP6	3	0.0060241
						BRAF	3	0.0060241		Cutoff	0.25
						BDNF	3	0.0060241
						ATXN1	3	0.0060241	Intermediate
						ATN1	3	0.0060241		Count > Cutoff	6
						AIRE	3	0.0060241		Sum > Cutoff	3.08333
						AFF3	3	0.0060241
						ADRBK2	3	0.0060241		Count > Cutoff	5
						ZMYND10	2	0.00401606		Sum > Cutoff	1.72428
						ZFPM1	2	0.00401606
						XRCC1	2	0.00401606		Count > Cutoff	13
						WHSC1	2	0.00401606		Sum > Cutoff	5.62851
						UNC13D	2	0.00401606
						UBE2L6	2	0.00401606		Count > Cutoff	0
						TNIP3	2	0.00401606		Sum > Cutoff	0
						TCEA2	2	0.00401606
						STRA13	2	0.00401606	Total
						SMAD7	2	0.00401606		Count > Cutoff	24
						SFRS2	2	0.00401606		Sum > Cutoff	10.4361
						SERPINH1	2	0.00401606
						SERPINA1	2	0.00401606
						SEC62	2	0.00401606
						RTN2	2	0.00401606
						REV3L	2	0.00401606
						RASSF5	2	0.00401606
						RASSF1	2	0.00401606
						RARA	2	0.00401606
						PTGES	2	0.00401606
						PSMP	2	0.00401606
						PPP3CA	2	0.00401606
						PPARGC1B	2	0.00401606
						POLDIP3	2	0.00401606
						PNKD	2	0.00401606
						PIM1	2	0.00401606
						PIK3CD	2	0.00401606
						PAK4	2	0.00401606
						P21	2	0.00401606
						OTP	2	0.00401606
						NXT1	2	0.00401606
						NTRK3	2	0.00401606
						NRAS	2	0.00401606
						NFYA	2	0.00401606
						NFKBID	2	0.00401606
						MEN1	2	0.00401606
						LRP2	2	0.00401606
						KIAA1524	2	0.00401606
						INHBB	2	0.00401606
						GSK3B	2	0.00401606
						GPR172B	2	0.00401606
						GDNF	2	0.00401606
						GBA	2	0.00401606
						GATA4	2	0.00401606
						GALNT6	2	0.00401606
						FDXR	2	0.00401606
						EOMES	2	0.00401606
						EFNA1	2	0.00401606
						ECE1	2	0.00401606
						EBAG9	2	0.00401606
						DUSP28	2	0.00401606
						DNAH1	2	0.00401606
						DIABLO	2	0.00401606
						DHX58	2	0.00401606
						DAPP1	2	0.00401606
						DAD1	2	0.00401606
						CYP27B1	2	0.00401606
						CXCR7	2	0.00401606
						CKLF	2	0.00401606
						CKAP4	2	0.00401606
						CIR	2	0.00401606
						CHI3L2	2	0.00401606
						CDK5R2	2	0.00401606
						CACNB3	2	0.00401606
						BTRC	2	0.00401606
						ANKRA2	2	0.00401606
						ALCAM	2	0.00401606
						ADA	2	0.00401606
						ZBTB16	1	0.00200803
						VCAN	1	0.00200803
						USF2	1	0.00200803
						USF1	1	0.00200803
						UNC5A	1	0.00200803
						TRIM69	1	0.00200803
						TCEB2	1	0.00200803
						TBP	1	0.00200803
						TBC1D1	1	0.00200803
						SRF	1	0.00200803
						SREBF1	1	0.00200803
						SP2	1	0.00200803
						SNCG	1	0.00200803
						SNCB	1	0.00200803
						SLC36A2	1	0.00200803
						SLC25A18	1	0.00200803
						SKAP1	1	0.00200803
						SERPINB9	1	0.00200803
						SERPINA4	1	0.00200803
						SEMA4A	1	0.00200803
						S100A6	1	0.00200803
						RPS6KA3	1	0.00200803
						RET	1	0.00200803
						PTHLH	1	0.00200803
						PLTP	1	0.00200803
						PDGFRA	1	0.00200803
						PDGFB	1	0.00200803
						PDE4DIP	1	0.00200803
						PARK7	1	0.00200803
						PAOX	1	0.00200803
						PAFAH1B1	1	0.00200803
						OGFR	1	0.00200803
						MVD	1	0.00200803
						MSN	1	0.00200803
						MAPK12	1	0.00200803
						MAPK11	1	0.00200803
						MAG	1	0.00200803
						LY6E	1	0.00200803
						LSM2	1	0.00200803
						ITM2B	1	0.00200803
						IFIT3	1	0.00200803
						IER3	1	0.00200803
						HDC	1	0.00200803
						H2AFX	1	0.00200803
						GNB2L1	1	0.00200803
						FUT8	1	0.00200803
						FOSL1	1	0.00200803
						FHL3	1	0.00200803
						FGF8	1	0.00200803
						FGF1	1	0.00200803
						FBL	1	0.00200803
						ERN1	1	0.00200803
						ERCC2	1	0.00200803
						ELF3	1	0.00200803
						EIF4E	1	0.00200803
						DRD4	1	0.00200803
						DMPK	1	0.00200803
						DISC1	1	0.00200803
						CYBA	1	0.00200803
						CDK9	1	0.00200803
						CDC2L5	1	0.00200803
						CD3D	1	0.00200803
						CD37	1	0.00200803
						CARD8	1	0.00200803
						C11orf2	1	0.00200803
						BCL9	1	0.00200803
						BATF	1	0.00200803
						AMH	1	0.00200803
						ALOX5AP	1	0.00200803
						ALG1	1	0.00200803
						AGPAT1	1	0.00200803
								15.7892
